# Supplementary material for: Enabling one-pot Golden Gate assemblies of unprecedented complexity using data-optimized assembly design
Source: PLoS One. 2020 Sep 2;15(9):e0238592. doi: 10.1371/journal.pone.0238592 (PMC7467295; doi:10.1371/journal.pone.0238592)
Supplement: S5 Table — (XLSX) [file pone.0238592.s005.xlsx]

## Sheet: Table S5. SapI
Overhang	AAA	AAC	AAG	AAT	ACA	ACC	ACG	ACT	AGA	AGC	AGG	AGT	ATA	ATC	ATG	ATT	CAA	CAC	CAG	CAT	CCA	CCC	CCG	CCT	CGA	CGC	CGG	CGT	CTA	CTC	CTG	CTT	GAA	GAC	GAG	GAT	GCA	GCC	GCG	GCT	GGA	GGC	GGG	GGT	GTA	GTC	GTG	GTT	TAA
TTT	1421	4	26	15	1	0	0	0	6	0	0	0	9	0	4	0	0	0	0	0	0	0	0	0	0	0	0	0	1	0	0	0	18	0	0	0	0	0	0	0	0	0	0	0	0	0	0	0	1
GTT	0	2878	3	107	0	33	0	1	0	12	0	0	0	90	0	0	0	8	0	0	0	1	0	0	0	0	0	0	0	0	0	0	0	216	0	0	0	3	0	0	0	1	0	0	0	4	0	0	0
CTT	1	0	2944	2	0	0	31	0	0	0	8	0	0	0	158	0	0	0	11	0	0	0	1	0	0	0	0	0	0	0	3	0	0	0	112	0	0	0	7	0	0	0	0	0	0	0	3	0	0
ATT	3	6	2	3524	0	0	0	6	0	0	0	10	0	0	0	74	0	0	0	2	0	0	0	0	0	0	0	0	0	0	0	0	0	0	0	97	0	0	0	1	0	0	0	0	0	0	0	0	0
TGT	0	0	0	0	2602	2	77	64	0	0	0	0	2	0	0	0	0	0	0	0	0	0	0	0	0	0	0	0	0	0	0	0	0	0	0	0	82	0	2	1	0	0	0	0	0	0	0	0	0
GGT	0	9	0	0	6	2661	6	164	0	11	0	0	0	37	0	0	0	0	0	0	0	11	0	0	0	0	0	0	1	0	0	0	0	0	0	0	0	297	0	0	0	0	0	0	0	0	0	0	0
CGT	0	0	1	0	4	1	2414	5	0	0	8	0	0	0	21	0	0	0	0	0	0	0	7	0	0	0	0	0	0	0	0	0	0	0	1	0	0	0	171	0	0	0	0	0	0	0	0	0	0
AGT	0	0	0	4	14	19	4	3293	0	0	0	6	0	0	0	10	0	0	0	0	0	0	0	4	0	0	0	0	0	0	0	0	0	0	0	0	0	1	0	146	0	0	0	0	0	0	0	0	0
TCT	0	0	0	0	0	0	0	0	2753	3	84	12	3	0	0	0	0	0	0	0	0	0	0	0	2	0	0	0	0	0	0	0	0	0	0	0	0	0	0	0	51	0	1	0	0	0	0	0	0
GCT	0	11	0	0	0	7	0	0	21	2867	17	146	0	36	0	1	0	0	0	0	0	0	0	0	0	28	0	0	0	0	0	0	0	1	0	0	0	1	0	0	0	290	0	0	0	8	0	0	0
CCT	0	0	2	0	0	0	6	0	3	2	2951	4	0	0	16	0	0	0	0	0	0	0	0	0	0	0	19	0	0	0	0	0	0	0	0	0	0	0	0	0	0	0	160	0	0	0	1	0	0
ACT	0	0	0	3	0	0	0	0	34	62	43	3293	0	1	3	6	0	0	0	0	0	0	0	0	0	0	0	5	0	0	0	0	0	0	0	1	0	0	0	0	0	0	0	164	0	0	0	1	0
TAT	0	0	0	0	1	0	0	0	1	0	0	0	2775	5	42	28	0	0	0	0	1	0	0	0	0	0	0	0	1	0	0	0	0	0	0	0	0	0	0	0	0	0	0	0	50	0	0	0	0
GAT	0	5	0	1	0	17	0	1	0	8	0	0	9	3622	16	97	0	0	0	0	0	1	0	0	0	0	0	0	0	0	0	0	0	0	0	0	0	0	0	0	0	1	0	0	0	287	0	0	0
CAT	0	0	1	0	0	0	22	0	0	0	3	0	8	0	3217	2	0	0	0	2	0	0	0	0	0	0	0	0	0	0	3	0	0	0	0	0	0	0	2	0	0	0	0	0	0	0	120	0	0
AAT	0	0	0	0	0	0	0	3	0	0	0	4	37	38	4	3524	0	0	0	0	0	0	0	0	0	0	0	0	0	0	0	2	0	0	0	1	0	0	0	0	0	0	0	0	0	1	0	107	0
TTG	1	0	0	0	0	0	0	0	0	0	0	0	0	0	0	0	1796	2	52	46	2	0	0	0	3	0	0	0	46	0	10	5	1	0	2	0	0	0	0	0	0	0	0	0	0	0	0	0	5
GTG	0	39	0	0	1	11	0	0	0	0	0	0	0	0	0	0	3	2096	10	120	0	40	1	1	0	37	0	0	0	251	0	3	0	12	0	0	0	3	0	0	0	0	0	0	0	0	0	0	0
CTG	0	0	17	0	0	0	6	0	0	0	1	0	0	0	5	0	2	2	2429	3	0	0	41	0	0	0	25	0	0	0	326	3	0	0	11	0	0	0	0	0	0	0	0	0	0	0	0	0	0
ATG	0	0	0	4	0	0	0	3	0	0	0	0	0	0	0	0	8	37	18	3217	0	0	1	16	0	0	0	21	14	1	5	158	0	0	0	16	0	0	0	0	0	0	0	0	0	0	0	0	0
TGG	0	0	0	0	45	0	0	0	0	0	0	0	0	0	0	0	1	0	0	0	1839	8	69	49	1	0	0	0	6	0	0	0	0	0	0	0	6	0	0	0	0	0	0	0	0	0	0	0	0
GGG	0	0	0	0	0	118	0	0	0	0	0	0	0	0	0	0	0	20	0	0	36	2240	8	160	0	16	0	0	0	44	0	0	0	0	0	0	0	28	0	0	0	0	0	0	0	0	0	0	0
CGG	0	0	0	0	0	0	125	0	0	0	0	0	0	0	0	0	0	0	2	0	10	8	1674	19	0	0	2	0	0	0	25	0	0	0	0	0	0	0	17	0	0	0	0	0	0	0	0	0	0
AGG	0	0	0	0	0	0	0	43	0	0	0	0	0	0	0	0	0	2	0	3	79	78	54	2951	0	0	0	8	1	2	1	8	0	0	0	0	0	0	0	17	0	0	0	0	0	0	0	0	0
TCG	0	0	0	0	0	0	0	0	4	0	1	0	0	0	0	0	2	0	0	0	0	0	0	0	1229	5	79	14	9	0	3	0	0	0	0	0	0	0	0	0	0	0	0	0	0	0	0	0	0
GCG	0	0	0	0	0	0	0	0	0	52	0	0	0	0	0	0	0	51	0	2	0	11	0	0	39	1879	17	171	0	68	0	7	0	0	0	0	0	0	0	0	0	11	0	0	0	0	0	0	0
CCG	0	0	0	0	0	0	0	0	0	0	54	0	0	0	1	0	1	1	10	0	0	0	2	0	5	2	1674	7	1	0	41	1	0	0	0	0	0	0	0	0	0	0	8	0	0	0	1	0	0
ACG	0	0	0	0	0	0	0	0	0	0	0	4	0	0	0	0	0	1	0	22	0	0	0	6	54	186	125	2414	4	1	6	31	0	0	0	0	0	0	0	0	0	0	0	6	0	0	0	0	0
TAG	0	0	0	0	0	0	0	0	0	0	0	0	0	0	0	0	0	0	0	0	0	0	0	0	1	1	0	0	2205	4	52	28	0	0	0	0	0	0	0	0	0	0	0	0	1	0	0	0	0
GAG	0	0	0	0	0	0	0	0	0	0	0	0	0	10	0	0	0	7	0	0	0	4	0	0	0	7	0	1	22	2855	11	112	0	0	4	0	0	0	0	0	0	0	0	0	0	8	0	0	0
CAG	0	0	0	0	0	0	0	0	0	0	0	0	0	0	18	0	0	0	0	0	0	0	10	0	0	0	2	0	9	7	2429	11	0	0	0	0	0	0	0	0	0	0	0	0	0	0	10	0	0
AAG	0	0	4	0	0	0	0	0	0	0	0	0	0	0	0	2	0	0	0	1	1	0	0	2	0	2	0	1	67	63	17	2944	0	0	0	0	0	0	0	0	0	0	0	0	0	0	0	3	0
TTC	10	0	1	0	0	0	0	0	0	0	0	0	0	0	0	0	0	0	0	0	0	0	0	0	0	0	0	0	0	0	0	0	2120	1	75	31	11	0	1	0	13	0	0	0	43	0	3	0	0
GTC	0	93	0	1	0	3	0	0	0	3	0	0	0	0	0	0	0	3	0	0	0	1	0	0	0	0	0	0	0	0	0	0	7	3273	8	287	0	115	0	8	0	106	0	0	0	252	0	4	0
CTC	0	0	63	0	0	0	1	0	0	0	2	0	0	0	1	0	0	0	7	0	0	0	0	0	0	0	0	0	0	0	0	0	3	2	2855	0	0	0	68	0	0	0	44	0	0	0	251	0	0
ATC	0	0	0	38	0	0	0	1	0	0	0	0	0	2	0	0	0	0	0	0	0	0	0	0	0	0	0	0	0	0	0	0	12	50	10	3622	2	0	0	36	0	0	0	37	1	0	0	90	0
TGC	0	0	0	0	39	0	0	1	0	0	0	0	0	0	0	0	0	0	0	0	0	0	0	0	0	0	0	0	0	0	0	0	3	0	0	0	2395	5	157	74	0	0	0	0	5	0	0	0	0
GGC	0	0	0	0	0	164	0	0	0	0	0	0	0	0	0	0	0	0	0	0	0	1	0	0	0	0	0	0	0	0	0	0	0	36	0	1	46	2687	11	290	0	46	0	0	1	106	0	1	0
CGC	0	0	2	0	0	0	186	0	0	0	0	0	0	0	0	0	0	0	0	0	0	0	2	0	0	0	0	0	0	0	0	0	0	0	7	0	22	9	1879	28	0	0	16	0	0	0	37	0	0
AGC	0	0	0	0	0	0	0	62	0	0	0	0	0	0	0	0	0	0	0	0	0	0	0	2	0	0	0	0	0	0	0	0	1	0	0	8	87	123	52	2867	0	0	0	11	0	3	0	12	0
TCC	0	0	0	0	0	0	0	0	10	0	0	0	0	0	0	0	0	0	0	0	0	0	0	0	0	0	0	0	0	0	0	0	4	0	0	0	0	0	1	0	2361	3	157	21	5	0	0	0	0
GCC	0	0	0	0	0	0	0	0	0	123	0	1	0	0	0	0	0	0	0	0	0	0	0	0	0	9	0	0	0	0	0	0	0	62	0	0	0	18	0	1	84	2687	28	297	9	115	3	3	0
CCC	0	0	0	0	0	0	0	0	0	0	78	0	0	0	0	0	0	0	0	0	0	0	0	0	0	0	8	0	0	0	0	0	0	0	4	1	0	0	11	0	10	1	2240	11	0	1	40	1	0
ACC	0	0	0	0	0	0	0	0	0	0	0	19	0	0	0	0	0	0	0	0	0	0	0	0	0	0	0	1	0	0	0	0	0	1	0	17	0	0	0	7	97	164	118	2661	4	3	11	33	0
TAC	0	0	0	0	0	0	0	0	0	0	0	0	5	0	0	0	0	0	0	0	0	0	0	0	0	0	0	0	0	0	0	0	0	0	0	0	0	0	0	0	4	0	0	0	2774	6	59	33	0
GAC	0	0	0	0	0	1	0	0	0	0	0	0	0	50	0	0	0	0	0	0	0	0	0	0	0	0	0	0	0	2	0	0	0	16	0	0	1	62	0	1	0	36	0	0	63	3273	12	216	0
CAC	0	0	0	0	0	0	1	0	0	0	2	0	0	0	37	0	0	0	0	0	0	0	1	0	0	0	0	0	0	0	2	0	0	0	7	0	0	0	51	0	0	0	20	0	19	3	2096	8	0
AAC	0	0	0	0	0	0	0	0	0	0	0	0	0	0	0	6	0	0	0	0	0	0	0	0	0	0	0	0	0	0	0	0	0	0	0	5	0	0	0	11	0	0	0	9	100	93	39	2878	0
TTA	8	0	0	0	0	0	0	0	1	0	0	0	0	0	0	0	1	0	0	0	0	0	0	0	0	0	0	0	0	0	0	0	3	0	0	0	0	0	0	0	1	0	0	0	0	0	0	0	553
GTA	0	100	0	0	0	4	0	0	0	0	0	0	0	1	0	0	0	19	0	0	0	0	0	0	0	0	0	0	0	0	0	0	0	63	0	0	0	9	0	0	0	1	0	0	2	0	0	0	0
CTA	0	0	67	0	0	0	4	0	0	0	1	0	0	0	14	0	0	0	9	0	0	0	1	0	0	0	0	0	0	0	0	0	0	0	22	0	0	0	0	0	0	0	0	1	0	0	0	0	1
ATA	0	0	0	37	0	0	0	0	0	0	0	0	2	0	0	0	0	0	0	8	0	0	0	0	0	0	0	0	0	0	0	0	0	0	0	9	0	0	0	0	0	0	0	0	0	0	0	0	3
TGA	0	0	0	0	23	0	1	1	0	0	0	0	0	0	0	0	0	0	0	0	0	0	0	0	0	0	0	0	0	0	0	0	0	0	0	0	21	0	1	0	0	0	0	0	0	0	0	0	0
GGA	0	0	0	0	0	97	0	0	0	0	0	0	0	0	0	0	0	0	0	0	0	10	0	0	0	0	0	0	0	0	0	0	0	0	0	0	0	84	0	0	0	0	0	0	0	0	0	0	0
CGA	0	0	0	0	0	0	54	0	0	0	0	0	0	0	0	0	0	0	0	0	0	0	5	0	0	0	0	0	0	0	0	0	0	0	0	0	0	0	39	0	0	0	0	0	0	0	0	0	0
AGA	0	0	0	0	0	0	0	34	0	0	0	0	0	0	0	0	0	0	0	0	0	0	0	3	0	0	0	0	0	0	0	0	0	0	0	0	0	0	0	21	0	0	0	0	0	0	0	0	0
TCA	0	0	0	0	0	0	0	0	16	0	1	0	0	0	0	0	0	0	0	0	0	0	0	0	0	0	0	0	0	0	0	0	0	0	0	0	0	0	0	0	9	0	0	0	0	0	0	0	0
GCA	0	0	0	0	0	0	0	0	0	87	0	0	0	2	0	0	0	0	0	0	0	0	0	0	0	22	0	0	0	0	0	0	0	1	0	0	0	0	0	0	0	46	0	0	0	0	0	0	0
CCA	0	0	1	0	0	0	0	0	0	0	79	0	0	0	0	0	0	0	0	0	0	0	0	0	0	0	10	0	0	0	0	0	0	0	0	0	0	0	0	0	0	0	36	0	0	0	0	0	0
ACA	0	0	0	0	0	0	0	0	0	0	0	14	0	0	0	0	0	0	0	0	0	0	0	0	0	0	0	4	0	0	0	0	0	0	0	0	0	0	0	0	0	0	0	6	0	0	1	0	0
TAA	0	0	0	0	0	0	0	0	0	0	0	0	3	0	0	0	0	0	0	0	0	0	0	0	0	0	0	0	1	0	0	0	0	0	0	0	0	0	0	0	0	0	0	0	0	0	0	0	0
GAA	0	0	0	0	0	0	0	0	0	1	0	0	0	12	0	0	0	0	0	0	0	0	0	0	0	0	0	0	0	3	0	0	0	0	0	0	0	0	0	0	0	0	0	0	0	7	0	0	0
CAA	0	0	0	0	0	0	0	0	0	0	0	0	0	0	8	0	0	0	0	0	0	0	1	0	0	0	0	0	0	0	2	0	0	0	0	0	0	0	0	0	0	0	0	0	0	0	3	0	0
AAA	0	0	0	0	0	0	0	0	0	0	0	0	0	0	0	3	0	0	0	0	0	0	0	0	0	0	0	0	0	0	0	1	0	0	0	0	0	0	0	0	0	0	0	0	0	0	0	0	0
[truncated: 15 more columns]
