# Supplementary material for: Enabling one-pot Golden Gate assemblies of unprecedented complexity using data-optimized assembly design
Source: PLoS One. 2020 Sep 2;15(9):e0238592. doi: 10.1371/journal.pone.0238592 (PMC7467295; doi:10.1371/journal.pone.0238592)
Supplement: S8 Table — (XLSX) [file pone.0238592.s008.xlsx]

## Sheet: Table S8. Substrate Sequences
Type IIS	Substrate Precursor Sequence (before polymerase extension)	Length (bases)
BsaI-HFv2	TCACGTGGTCTCNNNNNNTGCGATCCAGTACGCCGTCCATTGATCAATTCATGCGGGNNNNNNCAAATCTCTCTCTTTTCCTCCTCCTCCGTTGTTGTTGTTGAGAGAG	109
Esp3I/BsmBI-v2	TCACGGCGTCTCNNNNNNTGCGATCCAGTACGCCGTCCATTGATCAAAGCTTCTTAGNNNNNNCAAATCTCTCTCTTTTCCTCCTCCTCCGTTGTTGTTGTTGAGAGAG	109
BbsI-HF	TCACGGAAGACCNNNNNNTGCGATCCAGTACGCCGTCCATTGATCAATTGGCTACCGNNNNNNCAAATCTCTCTCTTTTCCTCCTCCTCCGTTGTTGTTGTTGAGAGAG	109
SapI	TCACGTGCTCTTCNNNNNTGCGATCCAGTACGCCGTCCATTGATCAATGGTGGTAAGNNNNNNCAAATCTCTCTCTTTTCCTCCTCCTCCGTTGTTGTTGTTGAGAGAG	109
